# Supplementary material for: Molecular Iodine/Cyclophosphamide Synergism on Chemoresistant Neuroblastoma Models
Source: Int J Mol Sci. 2021 Aug 19;22(16):8936. doi: 10.3390/ijms22168936 (PMC8396562; doi:10.3390/ijms22168936)
Supplement: Supplementary file 1 [file ijms-22-08936-s001.zip]

Archive with 1 entries (1 files):
- ijms-1317441-supplementary.pdf
